# Supplementary material for: Development of a hypoxia-responsive macrophage prognostic model using single-cell and bulk RNA sequencing in pancreatic cancer
Source: PLoS One. 2025 May 2;20(5):e0322618. doi: 10.1371/journal.pone.0322618 (PMC12047781; doi:10.1371/journal.pone.0322618)
Supplement: S1 Table — (XLSX) [file pone.0322618.s005.xlsx]

## Sheet: S1 Table
The coefficient of each gene in the hypoxia model
Gene names	Coefficients
LYZ	-0.081310100
SCN1B	-0.0524475
PLAU	0.007940299
INSIG2	0.033408273
DSC2	0.091093778
MICAL1	-0.421920334
U2AF1	-0.067378954
KRTCAP2	-0.029544823
DDX60L	0.340236518
SATB1	-0.096057017
SAMD9	0.010956508
LTC4S	-0.037581413
IGLL5	-0.020054676
